# Supplementary material for: Predicting structured metadata from unstructured metadata
Source: Database (Oxford). 2016 May 17;2016:baw080. doi: 10.1093/database/baw080 (PMC4892825; doi:10.1093/database/baw080)
Supplement: Supplementary Data [file supp_baw080_top_words_per_topic.txt]

Topic 000		384773.39069426834
	plants	17493.544043670227
	leaves	13456.814002432282
	plant	11243.240087418526
	leaf	10205.140888417225
	stress	6272.929119667326
	rice	6097.437313056026
	sop	5172.307540613257
	sged	4703.959730475749
	treatments	3770.9313214162066
	root	3418.587611305245
	growth	3256.2025900002673
	harvested	2972.184057982568
	roots	2930.739272816328
	grown	2703.7336180471007
	arabidopsis	2614.2289946987994
	seedlings	2510.2141907175155
	drought	2415.9949569367095
	conditions	2083.2583566119474
	tissues	1989.6456367878727
	cold	1869.0308661698828
Topic 001		306704.97842667956
	settings	31232.667847196033
	scaling	30123.26072371614
	global	28334.55243446121
	mas	24475.17478299851
	suite	21958.23093026864
	trimmed	19065.00780589191
	45c	19049.01115591425
	arbitrarily	15823.042961376465
	microg	9960.107135866037
	gcos	4840.9448964882195
	u133	3180.327558641383
	huvec	2886.2201160099116
	baseline	2670.3515880839245
	drosophila	2602.4605960254576
	minikit	2597.484565410268
	rep1	2594.300437182416
	lymphoblastoid	2389.8190599951563
	operating	2228.8015202212255
	hgu133a	1545.0334012760168
	micrograms	1527.6453743051418
Topic 002		571166.5904418139
	sets	14513.037252517168
	exon	11629.770895357906
	university	9825.805757320986
	specimens	9554.227599423048
	partek	8937.685086932575
	brain	7305.769857568459
	core	6578.078698993598
	medicine	6003.58576739288
	transcript	5536.590383875072
	yale	5480.3620234662885
	blender	5064.8735661724
	bullet	5023.99522894559
	level	4832.457008554072
	national	4446.142379748229
	institute	4270.988230767367
	snpcontaining	4199.981821246308
	fetal	4102.09405184501
	included	4044.8720410514943
	study	3982.6351642283735
	defined	3958.5840966343026
Topic 003		165056.6419906159
	solid	10899.996052535585
	chambers	5376.568898659558
	enclosed	4957.053396103005
	surehybenabled	4235.931000477998
	situ	4026.366646118174
	targets	3849.9685917903835
	oligoarray	3580.4166738638605
	subtraction	3372.801077888858
	lowess	3233.566270085677
	include	3091.611633812886
	sequential	2991.7403214809447
	text	2821.0504267960123
	hg19	2511.0647601610153
	site	2486.519949772419
	tabdelimited	2453.6406066198088
	novoalign	2341.901061795097
	aligned	2326.4111241638757
	basecalling	2285.5631868342184
	casava18	2260.265231640393
	seqc	2245.733586944466
Topic 004		249882.24247141095
	bone	22224.52954505904
	marrow	19634.5253617128
	plasma	5789.760261558804
	cd138	4199.958282854994
	myeloma	3667.0204415316607
	selected	3589.299103874113
	recommended	3166.6101475002665
	multiple	3046.9369995014545
	pretreatment	2730.0435266361605
	morphology	1938.290857549696
	mononuclear	1928.16349578972
	profiling	1725.4287249893332
	derived	1634.2761681304441
	newly	1592.64543421146
	positively	1554.615814057903
	suite	1539.0568272091903
	baldi	1533.970823784572
	centrifugation	1501.9815715469042
	antibody	1457.573757931898
	survival	1421.8372830521082
Topic 005		194033.71123937448
	breast	42417.28240763579
	primary	25678.72733803241
	tumors	10478.292438498098
	tumour	3382.8146926512627
	procedure	2414.949173236553
	patients	2286.643036783487
	corrected	1966.6881369089683
	donor	1964.2277600627742
	biotin	1840.111797093002
	tubes	1823.10820051811
	assay	1775.6948828829127
	negative	1738.6438256522215
	mirneasy	1734.8581466586015
	replica	1726.067600597768
	invasive	1660.4659774838901
	carcinoma	1660.1105807860517
	transformed	1559.4845167332528
	instruction	1529.8270138891512
	healthy	1477.9722204410496
	hilden	1477.6234394381468
Topic 006		391499.0244839796
	methylation	29089.576859025372
	converted	18964.96160761497
	infinium	18151.073085734744
	beadchip	18012.92313001964
	methylated	14496.016150579859
	hybridised	14359.069387460499
	bisulfite	13791.790962689909
	bisulphite	11810.654889857542
	unmethylated	11026.47648930417
	zymo	8971.180658467172
	beadstudio	8948.50293941248
	cpg	8937.19949433081
	peripheral	7317.492192426216
	beta	7046.6303726324795
	geo	6667.186831234138
	genomestudio	6502.292082691626
	dneasy	6444.944285601234
	cohortscsv	6075.996166348274
	v32	5922.154902286451
	methylation27	5824.9652568281435
Topic 007		182200.92635299737
	leukemia	8723.020543586377
	acute	6902.955259153316
	leukemic	5098.863654121511
	diagnosis	4888.862794914085
	life	4511.166384187032
	blast	3866.1114749981216
	marrow	3156.8067854492
	bone	3136.4861767283073
	gibco	3100.9142485856146
	pediatric	3053.112785313746
	chronic	3047.1461193722043
	dnarna	2925.6843505601823
	brl	2792.9395454405512
	allprep	2718.7499828530053
	cll	2613.162124965295
	lymphoblastic	2394.959259245934
	diagnostic	2356.6370259464443
	tall	2328.9493943664847
	gml	2102.8480946455516
	myeloid	1942.5652266225839
Topic 008		305845.96948736
	score	11585.263229860055
	percentile	9824.881142008038
	edacc	7685.997079832679
	multiple	7565.81126196643
	description	6928.843811957824
	release	6803.830706321124
	alignments	6291.771895508653
	chipseq	6195.650588245189
	type	6070.468806846416
	experiment	5470.60559119155
	position	5452.630758031513
	genboree	5376.996540399363
	genboreeorgjavabinprojectjspprojectname	5336.996524042645
	density	5209.750426749776
	donor	5019.171603951308
	lib	4583.801099760336
	length	4506.626120844563
	poisson	4438.395895904816
	hotspot	4302.5866278650865
	findpeaks	4296.8173875794055
Topic 009		236593.144365374
	male	25344.26856750383
	female	20898.45297153945
	adult	13703.624937544027
	pooled	4887.642526841433
	females	4519.769587698155
	c57bl6	4471.756904116793
	males	4446.751232973851
	age	2927.8176417547793
	sex	2616.9138019282927
	dissected	2258.7843803335245
	flies	2162.412452298192
	c57bl6j	2129.7777037696096
	hypothalamus	2120.6106037332347
	cleaned	1766.0604438563632
	tissues	1465.7449276246052
	arna	1437.1454943292972
	birds	1427.5192882158558
	spleen	1423.3906535709102
	song	1403.7840382174059
	pool	1323.2532620046431
Topic 010		191304.59833865665
	filters	4686.088390222052
	degrees	3981.4768500668497
	mus	2686.338738902015
	musculus	2671.95444553134
	33pdctp	2335.902068163409
	feed	2191.2590101529786
	membrane	2128.43217040931
	plastic	2103.6370768632487
	radiolabeled	2044.4845859364236
	program	1984.740777549647
	10mm	1931.6516242877
	image	1930.036927689462
	spot	1922.927114807884
	sulfate	1919.0658672607974
	polya	1893.4320324537407
	unincorporated	1886.2143526285463
	dextran	1881.311453496307
	nucleotides	1875.8947271957786
	exposed	1871.8231740511274
	excel	1842.8129810966482
Topic 011		447802.0730777836
	distilled	7900.161812628827
	corning	7571.2171577479185
	01x	7385.668848809914
	labelling	7151.0220375074205
	correct	5900.7885275223525
	times	5437.326106403689
	remove	5372.806697375653
	chilled	5365.935664000546
	block	5360.260303032104
	nitrogen	5359.975798345769
	compressed	5261.694424965057
	subtracted	5149.454275086254
	logratio	5079.880966607044
	dipped	4965.681209301074
	stream	4817.6028518859675
	segments	4374.457303785116
	arna	4171.221438772569
	cy3dctp	4162.8280394564645
	cy5dctp	3878.286371501258
	procedure	3742.913039381645
Topic 012		293042.5164324327
	mirna	53391.78793124082
	mirnas	11611.163395980793
	microrna	9937.13770986906
	mirvana	7301.492826442133
	mirneasy	4764.405597686139
	profiling	4141.93150587982
	small	3742.1790858920963
	complete	3587.359295345207
	serum	3373.326411707333
	including	2581.9866694780812
	hyb	2407.1311566886025
	signals	2197.4510217496636
	ligase	2188.1564391901543
	mirbase	1898.6458472232969
	flashtag	1794.2267220450915
	dephosphorylated	1760.3127748362951
	detected	1758.5888349238262
	hsr	1701.493774059657
	transformed	1697.0371826829569
	rnas	1691.9215846295158
Topic 013		270623.56598220894
	atcc	7601.528827398128
	counts	4054.306660332485
	genomes	2908.7446078283956
	barcode	2664.334538463014
	dsm	2582.2480962218356
	bacterial	2573.1116442350813
	included	2547.5477565227816
	sequences	2517.1153022749104
	species	2334.658906765426
	bacteroides	2266.9933873746563
	score	2197.364051094968
	mapped	2028.4646530513373
	minimum	1967.1447756053342
	accompanying	1940.1090017648469
	klenow	1913.528688008506
	map	1909.99346084621
	fecal	1894.3048367227934
	relevant	1814.4013465979874
	diet	1794.1844804031055
	sequenced	1736.7717662873088
Topic 014		215655.5327348523
	partek	19699.712006857655
	genomics	12346.335698152903
	suite	12195.751738073737
	assay	3511.8379266921393
	louis	3500.832044876042
	mapping	3225.5903444065643
	chips	2862.827682646189
	imported	2581.624509554711
	genotypes	2453.324003809275
	cel	2234.416874039536
	lymphoblast	1970.3534514286553
	500k	1876.785660659254
	produced	1819.525556419606
	family	1756.2828806198847
	gcos	1538.3481147335126
	500ng	1459.0787289178284
	reduction	1423.5653534246878
	subsequent	1400.1052695435274
	buccal	1339.9745814596617
	reduced	1331.1681853865337
Topic 015		233665.69283128995
	ffpe	18144.04255050175
	prostate	12563.141045674958
	france	6488.259564544875
	lymphoma	5933.242717506631
	paraffin	3956.0847533959018
	roche	3858.764539693123
	paraffinembedded	3204.5717587616773
	formalinfixed	3073.9864679808456
	high	2925.5283305298844
	pure	2830.834552326739
	dlbcl	2783.568643338217
	sections	2484.4065825041275
	primary	2390.6465234582306
	recoverall	1924.8466790779075
	assay	1818.0732744976158
	refer	1766.7408671670655
	digestion	1753.2830418826848
	tissues	1750.5147792072812
	crc	1679.1030312326643
	frma	1499.6050412540387
Topic 016		196556.7339941633
	scientific	18459.54278201853
	thermo	16777.799023833162
	fisher	6508.952364809183
	sigmaaldrich	5427.873177121579
	life	5349.751831007734
	gmbh	3313.9054440623972
	strips	3025.208085109206
	waltham	2710.94531378436
	removal	2692.1743650103417
	blocking	2647.6591452834386
	negative	2547.0755963212728
	order	2482.8443393147636
	subsequently	2405.9952840455035
	nd1000	2371.6890986065264
	iii	2153.139427570627
	measured	2136.1353803758802
	buffers	2124.233991088143
	proprietary	2072.500288027401
	hour	2034.3096610976465
	quantity	2001.8946667924074
Topic 017		183718.5278264755
	lymphoblastoid	4585.741190254343
	transcriptome	4407.030743146024
	kits	4132.410060203811
	assembly	3336.492514654128
	lines	2766.293152027478
	scale	2479.8295336412207
	oncolumn	2155.3436713026504
	novo	2048.7088973478667
	message	2003.1602355535101
	digestion	1937.2209658114648
	individual	1898.708037429124
	hapmap	1859.8488119746428
	ceu	1724.7028288894264
	ensembl	1507.6077141005671
	depleted	1420.7205087426864
	rnas	1379.211365889335
	bead	1301.1468599216682
	transformed	1283.245424956538
	rev	1281.1559731811017
	population	1256.909001769594
Topic 018		205181.43549801403
	stage	10485.799100876588
	worms	4909.619894871101
	developmental	4483.131376796395
	early	4442.706723824649
	stages	3639.1284040274945
	elegans	3339.1277403411536
	plates	3314.912126940732
	young	2530.839617641639
	sequencing	2114.5744101622695
	worm	2005.4738410457535
	late	1995.658658948205
	gfp	1921.619608235404
	gel	1791.541619795939
	fragments	1672.2732573847052
	grown	1627.2763929622242
	protein	1610.3614141310054
	immunocomplexes	1538.5397850651586
	synchronized	1496.2124305921498
	supernatant	1437.3287161139187
	tagged	1402.2193608468974
Topic 019		392084.93108201935
	copy	14936.515771213226
	snp	10185.558884463848
	dchip	9002.439499630273
	cel	7594.673307329556
	mapping	7589.48698114068
	call	5874.988690110397
	modelbased	5134.4232416458035
	model	5100.0911241619415
	pmmm	4347.153457631181
	500k	4127.721732654998
	sty	3848.474492608715
	primary	3840.2732720069284
	100k	3694.541421699826
	digested	3661.4473280810107
	assay	3251.6248910320182
	50k	3170.938070092161
	invariant	3060.7711308693547
	hind	2896.7761316942156
	250k	2874.146736982804
	numbers	2847.7913549204295
Topic 020		156702.95969642556
	mammary	9040.552794920713
	brain	5017.210645425765
	gland	4804.004229292501
	hour	3045.317168904485
	module	2835.8024035380604
	glands	2409.7739966185545
	cytosines	2178.9003450739765
	types	2080.795584101576
	conversion	1496.1211181737535
	fctx	1405.9830924823762
	crblm	1369.9900740011278
	v327	1350.9866808610886
	bead	1327.0928927467248
	fluorescently	1202.3190344472691
	salivary	1200.645750704036
	conditions	1123.499261974947
	nd1000	1091.3947846542167
	detected	1082.8726243812428
	oligomers	1074.8337074497001
	effects	1073.9421420513145
Topic 021		200939.6294323928
	seconds	9040.688709330534
	minute	7306.392941241196
	sspe	6484.4640431279
	05x	3856.879848282957
	sperm	3449.4404919109165
	times	2453.439892324688
	mgml	2079.8205984370143
	tween20	1960.787659970577
	soaking	1891.0828414643445
	hybridizations	1792.6821016633812
	tissues	1726.0783384622052
	hour	1510.110349020923
	chambers	1489.909764648871
	herring	1415.72320783242
	combimatrix	1400.156297219594
	nitrogen	1384.1690744419539
	type	1287.822181150544
	bsa	1284.2193569418746
	scientific	1263.748491519148
	006x	1256.665063187319
Topic 022		205728.09620330075
	pool	18117.003296600873
	tissues	10318.321517164404
	scanner	5169.55401998016
	error	4915.602943582205
	model	4868.587189181337
	equal	4553.649394240066
	scanned	4528.595118039438
	animal	4023.50515984313
	relative	4018.6613754530217
	animals	3867.2568763535287
	pools	3666.457314109006
	experimental	3034.1799308150903
	source	2799.8523780687383
	procedures	2695.0226434741708
	transcribed	2677.5633647340087
	adjusted	2528.252191764735
	individuals	2519.6480283081783
	basis	2359.0526874228754
	parental	2322.351882715893
	variation	2233.1582771870167
Topic 023		177483.58867156645
	detection	7821.349150303497
	genisphere	6574.364755934062
	3dna	3748.2086468539787
	fluorescent	2810.804345970754
	capture	2764.9479898670334
	nanostring	2731.8849926486537
	kreatech	2202.9555862191737
	uls	1644.019968967803
	4hr	1562.0980995453178
	1hr	1547.4005721294502
	actd	1497.937795914296
	hatfield	1451.2011572554125
	0hr	1240.5642387042358
	molecular	1206.0378284410212
	preprocessed	1033.3186254351488
	lowess	1012.1540720918958
	pc3	1003.5482138042446
	ncounter	991.5654988411113
	controls	970.4885861986663
	rnas	948.1140377386857
Topic 024		466725.3492438046
	add	20134.811396723802
	centrifuge	11408.99046124335
	incubate	9293.012857132748
	place	4565.965725914818
	dry	4388.840127119463
	transfer	4175.61384647297
	collection	4086.6640775344904
	discard	3911.9918043801636
	step	3806.7267473110637
	remove	3707.5055326239094
	pellet	3706.1355960866367
	vortex	3469.0570394974875
	heat	3256.404934270455
	flowthrough	3144.449598019991
	filter	3092.3321095356996
	light	2757.4223257211816
	cat	2647.4005052483685
	minute	2605.792077228395
	1ul	2499.731314166693
	elution	2427.701657563434
Topic 025		311150.98515890935
	gcrma	18902.831011350216
	45c	18638.4225790625
	affy	16467.373525037103
	u133	13477.105507586595
	cel	13472.495485194642
	procedures	11595.064509699745
	onecycle	10532.805045053155
	targets	7965.5476373385945
	produce	7419.5324119855
	gcos	6912.283812216681
	untreated	6566.992586676919
	rbioconductor	6317.992081426372
	chips	5564.3383892016445
	hgu133	5317.987014319094
	gastric	5195.419483110507
	ivt	4928.782758721281
	u133a	4724.793312588174
	implemented	4529.509136427179
	operating	4467.303777537192
	mas5	4287.07110119032
Topic 026		342999.56405692134
	master	20274.71365491426
	minute	15783.416206472535
	seconds	15388.617932445897
	assay	13514.93842104621
	heat	12349.044279298183
	mapping	11877.370365011637
	cocktail	11496.904760076886
	speed	11058.859930234106
	prepare	10955.965006237577
	aliquot	10593.148067270395
	10k	10511.509358634568
	multiple	10441.583523856993
	excess	9861.400397488327
	vortex	9306.96342301094
	gcos	6564.126574219234
	program	6057.162009181562
	phenolchloroform	6010.692983489074
	block	5786.649918805044
	genotype	5672.284438119537
	experiments	5666.285720736727
Topic 027		197667.6943055971
	breast	3683.701841826307
	pretreatment	3487.825603425005
	patients	3183.84651385308
	biopsy	2858.6389759667
	response	2100.3784902701223
	month	1987.826444664986
	fna	1932.1553927786476
	chemotherapy	1622.4185415886795
	animals	1557.5934286972606
	epicentre	1547.3886189730038
	endometrium	1544.1483712537429
	received	1373.505310074752
	targetamp	1309.156503435436
	endometrial	1223.5634950501612
	doxorubicin	1216.998580821856
	specimens	1136.1833022948163
	uterine	1130.4736135537653
	therapy	1125.7699535193615
	posttreatment	1067.5061739555927
	pregnant	1061.7322457742753
Topic 028		269552.4051918212
	normalised	24053.492292125382
	normalisation	16290.525707423678
	lumi	13499.97821138211
	bioanalyser	12658.486905354208
	totalprep	11391.63484188659
	messageamp	9811.67547721547
	prescribed	9252.513128614144
	transformation	8573.238490440088
	transformed	8342.294304219962
	cleanup	7702.0272695116455
	spline	6039.171461381169
	variance	6027.436477025742
	beadstudio	5330.810903490616
	robust	4416.2274392200525
	genomestudio	3607.9091921489608
	stabilization	3392.555017983552
	vst	3363.879955620333
	genespring	3306.3393822640182
	illuminagui	2631.8834612564565
	rsn	2539.9327326335642
Topic 029		241264.2319465404
	beadchips	10553.593734960363
	genotyping	8483.370915298836
	genotyped	7139.133123711101
	ra1	6173.938895884581
	genomestudio	5824.485839180127
	infinium	5450.865189370825
	precipitation	4962.637029876922
	loaded	4891.778646895238
	beadchip	4885.637138553753
	extension	4745.536591145896
	wholegenome	4553.987392974426
	staining	4363.529435359367
	isopropanol	4342.458227641284
	module	4258.848518041169
	chamber	4138.310761658106
	precipitated	3939.7017415139317
	singlebase	3764.8564551626628
	allelespecific	3553.214135283685
	rack	3538.923330922232
	teflow	3419.9957271289336
Topic 030		177115.44930971728
	pmid	10296.536068714988
	round	8121.737752822359
	12h	4115.384449233799
	lowess	2022.9043848741737
	ratios	1816.2069355824228
	swap	1814.9719169295709
	untreated	1717.5069221186898
	linear	1562.0013485623074
	versus	1523.6401245483037
	transformed	1474.8818205299312
	keratinocytes	1455.2658878883158
	aminoallyl	1452.43008216806
	subtraction	1444.6038670069256
	cy5cy3	1380.2151906493038
	fluorescent	1237.0100213298876
	rnas	1169.0848107181994
	dyeswap	1096.774949016501
	gpr	1092.1198845025065
	regression	1087.5611192191502
	procedure	1086.9252648409686
Topic 031		186663.03545579902
	24h	17248.48340354118
	pstar2	7968.999759960119
	set1	5932.535029129717
	set2	5910.296970631514
	mock	5674.147134265981
	col0	5227.865655779082
	psm	5106.952821690146
	set3	5054.273069680405
	hrcc	2966.987103678462
	arabidopsis	2063.0867547519547
	mutantgroup01	1598.9997876692091
	mutantgroup03	1598.9997876692032
	caco2	1465.1920240575591
	lw03	1392.999522964498
	lw02	1392.9995229644978
	lw01	1391.9998044381223
	03h	1345.962426692366
	09h	1327.983509898511
	mutantgroup02	1198.9997876253135
	mutantgroup00	1065.99978760341
Topic 032		222970.8576141658
	features	4873.1395855508135
	criteria	4667.399994559143
	positive	3620.9880284593546
	negative	3111.6705191092424
	greater	2550.394044104956
	filtered	2415.3907585928273
	controls	2341.504181935954
	pixels	2294.0272410036496
	filtering	2033.7018964785789
	absent	1989.1370049858642
	signals	1942.0757619305223
	experiments	1907.5827738686348
	basal	1717.8793722038272
	noise	1400.6267517727842
	saturated	1310.588874882268
	included	1301.2997060854896
	timepoint	1263.537200684871
	scanned	1261.5971404613074
	genespring	1198.8280621742965
	microbiol	1172.7625992953592
Topic 033		390076.56347209256
	centrifuged	22335.533313696364
	phase	14770.76772080478
	pellet	13636.254271428781
	centrifugation	11655.88199200542
	transferred	11654.904865221491
	tubes	10238.596065528352
	aqueous	9881.466570192024
	supernatant	9259.433246494644
	pellets	7249.9286409727365
	chloroform	6700.401281118906
	rnasefree	4892.140182603564
	homogenized	4694.161032891592
	isopropanol	4512.845750223176
	free	4489.617943071051
	vortexed	3985.920691383219
	eluted	3593.5983657633533
	times	3101.652080007265
	fresh	2976.0458003717017
	vortexing	2885.1578407880925
	addition	2855.211580114788
Topic 034		379597.7514138248
	random	12446.907528792999
	dctp	11439.307847427885
	dttp	9287.282728032904
	superscript	8618.170950326223
	presence	8479.45423513577
	datp	8283.37748508237
	dgtp	7986.4532866095215
	transcriptase	6726.91084401788
	primers	6362.785318814699
	primed	5156.771010527835
	dutp	5080.733300958658
	combined	4897.668778230577
	transcribed	4785.343592365925
	naoh	4317.189802833735
	qiaquick	3808.2715418659236
	ratios	3568.227649178265
	reversed	3090.7301025058227
	addition	3044.4599610692485
	dntp	2962.063566869231
	iii	2847.0287115888123
Topic 035		365697.66710940935
	culture	17993.726518325326
	media	17782.942073270468
	cultured	15309.576571018537
	supplemented	10221.758400143262
	serum	8673.245522789093
	gml	7329.521281484356
	fbs	6709.605578652268
	harvested	5905.44965886614
	co2	5876.876978047108
	grown	5366.345263848783
	fetal	5311.753286158928
	dmem	5257.551452833142
	plates	5057.252797616393
	cultures	4570.31940510269
	bovine	4302.306397220688
	rpmi	4101.458685031972
	sigma	3959.314495483496
	seeded	3439.4577907309877
	plated	3157.299507744111
	fresh	2879.0873214551884
Topic 036		227709.40538625902
	exposed	10907.845613143118
	exposure	7171.141684458712
	ovary	2781.609945586382
	test	2165.8351382341493
	oven	1891.407693433031
	animals	1868.7511632422743
	soil	1841.9130272809307
	processing	1681.8376050068769
	replicates	1616.6966016005738
	cord	1529.072421978625
	color	1509.3753594968903
	conducted	1497.326762223421
	rotating	1479.0162082893953
	linear	1440.261467098242
	umbilical	1386.1299569618882
	fish	1263.1698643398804
	maintained	1179.857465149184
	exposures	1151.703196990064
	starting	1109.9038318689265
	drying	1044.1843317850721
Topic 037		203035.4121762101
	fish	6302.971667891115
	condition	3923.259048082161
	zebrafish	2633.196079669513
	head	2308.612025945
	experimental	1821.5621942163334
	pooled	1660.6507037262572
	tanks	1571.057862062701
	organ	1496.2029767702115
	individual	1480.6275511544604
	rnas	1478.7079510110407
	pancreas	1411.8745978024795
	kidney	1411.7738681176586
	standardized	1397.5400703233645
	conditions	1220.1025629317296
	sampled	1215.861690496183
	tank	1197.1302708908975
	point	1171.57470348562
	life	1166.0080887081876
	genespring	1163.091957072295
	gill	1149.2865270609864
Topic 038		209439.87456249312
	series	14240.444408325078
	record	9598.053462680662
	linked	7058.078271579632
	minimum	3513.902414100494
	region	2554.8405773374
	platform	2131.5559944761158
	copy	2126.796657896562
	tables	1964.625216841951
	distribution	1639.541748605151
	allele	1635.9066436846915
	signals	1488.9594033673282
	ratios	1379.1518326807197
	segment	1318.9532765105116
	identified	1307.0976848442324
	datatxt	1303.7869514247207
	table	1198.7371009087642
	bladder	1193.5827633840597
	deletion	1187.79762235071
	matrix	1182.6599373779259
	bias	1145.5764400343937
Topic 039		215333.25639463356
	dark	3363.6397985433514
	bovine	3137.526378134932
	austin	2722.077419978834
	chicken	2515.7167772397856
	order	1652.8701240704038
	02x	1440.3581500097507
	formamide	1279.1223544511845
	experiment	1238.6553175959573
	corrected	1226.3776574562587
	rinsed	1224.2078720875552
	sodium	1191.1587544878012
	silica	1141.5288638246218
	replicates	1122.5304290013548
	microgram	1115.0984344351054
	methods	1071.5696760566123
	tissues	1029.7589516048438
	micrograms	1027.2218276993306
	cy3arna	1001.9983099922429
	variance	997.0731852504523
	times	991.103706137656
Topic 040		296528.5701683968
	sirna	12704.53633476805
	transfected	11998.854741086336
	transfection	7638.114979168232
	mcf7	6452.161000889408
	vector	6348.364982970028
	shrna	6209.879190154968
	expressing	4665.061609160552
	knockdown	4057.8236207383334
	transduced	3666.35282010338
	hela	3516.5514161508772
	empty	3044.7650294256046
	gfp	2883.527455067889
	lncap	2560.426684536171
	lipofectamine	2447.419921965514
	sirnas	2253.3321262005593
	infected	2172.0801178006973
	hct116	2089.362427297389
	overexpression	1865.35406578119
	harvested	1840.755684128596
	rnai	1822.4799447121698
Topic 041		312910.60060024355
	add	5743.056267402655
	dry	5294.648714229356
	incubate	5154.326240449241
	chamber	4921.714668523382
	centrifuge	3276.1149070293836
	minute	3087.1372349851204
	prehybridization	2867.7176150111072
	gently	2515.4947497319445
	bath	2300.8880470598447
	hour	2265.5285881760055
	transfer	2244.132910541923
	plunging	2194.993948075614
	place	2173.6140174840693
	coverslip	2172.2755307820366
	air	2137.141171827482
	fresh	1972.5938073457696
	cool	1947.4564175931287
	remove	1927.6308105611718
	dark	1916.4340491919443
	nci	1907.2803640451402
Topic 042		262949.5861662136
	acetate	12685.76346248663
	zinc	11643.882754041428
	protein	8350.286169213636
	vitro	7651.618113564227
	tween20	5298.335926810643
	skim	4825.986882845997
	pbs2	4693.9669657763725
	pbs	4166.75618680665
	biolabs	3884.760513679461
	england	3881.0174954834665
	inhibitor	3708.8060163211567
	8mer	3648.9984622629127
	modified	3586.3874719068044
	translation	3567.6840885735314
	supplemented	3498.8881996814425
	rnase	3498.175834932462
	plasmid	3336.780907606607
	pbs001	3094.9959204234365
	tritonx	3089.591440858756
	milk	3065.9716562538074
Topic 043		301398.0129990925
	serum	13795.944599820832
	antibody	8868.455667063437
	secondary	7206.478519229628
	antibodies	6239.272723588725
	class	4932.512947318575
	igg	4736.59012523239
	diluted	4708.091111813852
	iuml	4009.125125414615
	antihuman	3845.8001503102782
	conjugated	3798.8718501848116
	goat	3647.4282517854554
	ulwell	3492.9925628541596
	times	3284.8362297325903
	hour	3175.8461520194014
	genespring	2948.1167510016503
	shaker	2541.551508949169
	negative	2532.2128712702624
	stafford	2467.994746897085
	tsa	2413.4629198735356
	bound	2288.8946781144355
Topic 044		858988.9678719436
	administered	10227.357829615135
	compounds	8601.232677343349
	3days	7603.0618174527135
	biosciences	7597.942552646256
	codelink	7514.541668847519
	piscataway	7469.032664186062
	amersham	7426.9691369403
	sep	7279.703796101722
	biotechnol	7195.953202879327
	ganter	7083.254020579544
	25days	6941.287432102169
	1days	6699.464430646489
	5days	6510.801434314988
	processing	6162.982307224928
	methods	6043.543109794737
	size	6017.965729994225
	pure	5925.677387439864
	shaker	5913.832354400414
	magna	5705.919003026556
	procedure	4588.942692279469
Topic 045		204789.34795158025
	estimates	9818.015438806695
	levels	9669.009258223457
	level	7222.219952317515
	directly	4789.9652830616615
	bowtie	4382.898145202763
	transcript	4305.755046572504
	rsem	4042.1166936502154
	transcriptome	3972.9294826480555
	created	3237.4060974005406
	parameters	3197.8854613693993
	estimate	3172.7193226594172
	clontech	3152.2362527411046
	lps	2931.6787076434293
	tpm	2881.38436830074
	matrix	2679.4927702082005
	negative	2592.094850391532
	multiplied	2483.4824497650297
	pairedend	2457.1920407702446
	ucsc	2423.3480475926867
	smarter	2402.5944908513675
Topic 046		229107.7378057359
	dmso	16329.006254592014
	exposure	4914.314502900836
	hepg2	4062.0921865698338
	ic10	4015.991263041403
	exposed	3947.311608963647
	concentrations	2804.8285560400386
	compounds	2791.8819421325416
	compound	2732.3018539344953
	shared	2574.4187624192746
	controls	2193.412184191563
	bap	2055.915795905307
	hepatocytes	1927.471861514803
	tpa	1725.3852121504924
	fresh	1700.1059720189264
	24h	1511.5286583843042
	experiments	1509.2776840633906
	tol	1494.791128221282
	independent	1492.3785446939596
	solvent	1490.488013193958
	man	1467.6483659956416
Topic 047		329861.31050685927
	small	21368.693239788146
	rnas	12179.433599945067
	sequences	7664.292786603828
	gel	6087.228365167961
	adapter	4543.075997404749
	sequencing	3530.5525157839975
	adaptor	3323.1956214882507
	fractions	3258.1813557736714
	ligated	3186.0757491912846
	fraction	2894.434597092666
	size	2646.76763703286
	sucrose	2022.2063077606585
	nucleotides	1883.3486492175307
	trimmed	1876.3722550455918
	linker	1727.5338919944315
	sequenced	1610.3381957939616
	length	1563.2215710874275
	polyacrylamide	1557.0146542808943
	enriched	1549.6595743950263
	ligation	1511.3999316579602
Topic 048		357469.0129329456
	integrity	34256.089433773384
	assessed	25186.365358408657
	palo	17803.287479262748
	alto	17593.965444121484
	purity	11120.400271418921
	nano	11036.318548600553
	nd1000	10967.004324415468
	quantity	10398.734581962974
	rin	10356.265413837737
	wilmington	9343.021699922043
	measured	6597.481930468066
	evaluated	5384.928808334256
	valencia	5377.5088409687405
	labchip	5203.840883727118
	carlsbad	4972.296152077017
	recommended	4699.940747314013
	spectrophotometry	4461.909073040433
	rnasefree	4330.214788572793
	absorbance	4320.434392209369
	yield	4029.6024673121474
Topic 049		321642.600262827
	phenol	16068.594194043179
	precipitated	14604.37801463668
	chloroform	13685.213156155212
	sodium	8822.432481732865
	edta	7394.726800793804
	precipitation	7079.487437671647
	acetate	6935.678451360793
	alcohol	6009.958362283773
	centrifugation	5256.15147380829
	isopropanol	4789.14512808078
	nacl	4509.654926387693
	volumes	4463.436910112764
	cold	3645.7315593168514
	equal	3066.453024850618
	isoamyl	2980.2485499366094
	pellet	2955.786548328776
	dissolved	2869.3515386936315
	etoh	2727.035860522471
	addition	2359.88748928902
	phase	2106.3865104788965
Topic 050		262287.0934793253
	cgh	12188.99724975148
	test	9865.481128445015
	random	3136.0625918698347
	acgh	3050.7701185791466
	bioprime	2993.2741442224683
	uls	2534.066104751657
	labelling	2368.0829499114843
	regions	2360.8674142910904
	arraybased	2051.320830058343
	promega	2028.8305045115198
	cy3cy5	2016.1527503312097
	female	2001.9252974492551
	oligonucleotide	1972.2309515006903
	nimblegen	1904.5281649782778
	priming	1896.149390590194
	lymphoblast	1850.6315112477125
	platform	1821.693927137371
	v31pdf	1797.994569429979
	copy	1736.727649774024
	klenow	1676.6144123057434
Topic 051		181980.35737038893
	epithelial	6742.034664464742
	mas50	3456.9054541719725
	disease	3365.196203266455
	suggested	3048.427748874674
	simpleaffy	3008.2889372360023
	bronchial	2797.536686898912
	website	2685.786508823542
	function	2558.470445591146
	serum	2500.2385287531292
	rep1	2459.694188116747
	developed	2368.7658741948844
	code	2155.3150441446187
	rnaeasy	2141.442933182084
	genotype	2117.8332587197633
	scripts	2008.6076205827308
	preparation	1844.5835899001652
	eukaryotic	1773.5354170472929
	molecular	1735.5155665196544
	team	1693.4488197968922
	cases	1690.3687557649266
Topic 052		203677.87431812752
	maui	4291.698554266259
	hybridizations	3838.4214955984025
	methods	3702.146816056711
	biomicro	3614.925200765514
	biology	3298.6768473817783
	salt	3295.4302452098323
	systems	3236.4486423551853
	plasmodium	3222.990981723273
	parasites	2947.8934944504545
	bozdech	2944.996622170863
	falciparum	2920.991428208573
	lowess	2916.177607668518
	molecular	2838.126960432787
	ratios	2629.251165519417
	cycle	2542.628948067737
	analyses	2448.596886475297
	plos	2267.8219468728994
	genomewide	2260.71839808162
	city	2171.2457086365157
	lake	2166.6456856447653
Topic 053		159319.8249126105
	strain	3363.406165319094
	script	2642.1770160981887
	service	2395.821855387002
	catalog	2248.6072414081086
	individual	1621.768737668114
	url	1599.400380880982
	mature	1479.5155342029545
	laboratory	1428.83155736061
	pooled	1269.1105119545766
	extractor	1258.4414771686324
	beijing	1193.829124496473
	levels	1159.8467536274982
	study	1145.3545982704736
	small	1104.1052284812856
	sequences	1036.7420799334418
	limited	1011.175522414681
	china	1006.4763051448967
	phenolchloroform	1004.8125585035579
	prep	1001.4888768413105
	datafile	948.7829914444287
Topic 054		189665.45741750963
	bio	2339.963625800089
	catalogue	1660.4433926484137
	second	1516.6284158289104
	mgml	1512.8975555649038
	uml	1396.164170607601
	rpe	1350.9855814728805
	chips	1322.8921521564225
	scan	1300.026857816726
	maximum	1225.8217456236775
	acetate	1223.074070270858
	triton	1204.8821052439152
	gibcobrl	1196.9448743118714
	material	1147.6428227900583
	automated	1112.1686505857306
	arraycgh	1099.6432389015793
	difference	1090.8269147996823
	adding	1086.918026099684
	addition	1072.2122233753012
	detectable	1016.0585920510024
	rank	1007.4564725632945
Topic 055		257148.35973658762
	testis	5545.772817245366
	island	3399.299510045678
	grand	2478.6549226044335
	filled	2391.3924422877617
	machine	2092.1661957959395
	testes	1813.6040759530088
	rnaseq	1778.0399296310416
	matches	1650.6131106867037
	kits	1643.3511753068904
	slideholder	1589.998203898803
	preprocessing	1430.1355327657395
	discovery	1382.0364333099083
	true	1344.4388386742162
	individual	1294.5438284701022
	mtub	1271.9982036235617
	settings	1200.8662377958033
	mgml	1152.5248521605517
	place	1112.4900676442696
	hour	1084.9556254931804
	h2o	1077.3479840727418
Topic 056		177855.21892005354
	methods	6229.8174722826825
	selection	6012.965236602211
	details	4836.4232833947835
	knockout	4487.945526775455
	original	4165.129462832573
	strain	3939.9018783021525
	uptag	2907.99284089476
	dntag	2845.9979507709654
	asymmetric	2704.9930403581893
	database	2658.666385861846
	mol	2641.1767223218967
	dataset	2607.3778561812483
	image	2385.1924334020205
	included	2313.163165547623
	custom	2308.604536562518
	represents	2307.875334492922
	paper	2249.9461205809375
	project	2199.4501196913307
	primers	2157.0244274539136
	kits	2129.1103935727056
Topic 057		267223.7032102432
	root	3789.3501152536587
	replicates	2029.8872031757173
	seedlings	1995.0817606658602
	combination	1940.42815517988
	replications	1795.343556555592
	hybridizations	1790.9491902629702
	roots	1745.332783864927
	harvested	1609.5911369198675
	experiment	1537.875889405714
	targets	1515.3914063755265
	remove	1507.442562296535
	valencia	1498.2413180161532
	soil	1480.6538992133496
	capture	1457.0183747018125
	linear	1445.7482842407828
	sci	1403.8043633126147
	fluorescent	1362.7185587835352
	pooled	1304.5678949854544
	platform	1295.6759063179838
	slight	1270.8007180522582
Topic 058		178518.57410138316
	rosetta	7062.20883897409
	staining	6596.282009565283
	binding	6345.705250102206
	loaded	5741.439362661144
	phycoerythrin	4751.577554859786
	error	4506.140537459717
	kits	3578.130252296172
	resolver	3538.180694566004
	streptavidin	3329.050707958814
	steps	3320.493960999802
	achieved	3313.0650110703937
	biotin	3277.7597291266675
	controlled	3183.6744042678292
	fs450	3160.438703957443
	magnetic	3113.2272984216183
	rosettadeveloped	2899.9964679977475
	parallel	2895.051660732395
	potential	2851.5390283572874
	minimize	2834.3400342235836
	variation	2832.5126006987925
Topic 059		217606.47095877246
	colon	13180.654948699927
	carcinoma	12744.116618230812
	pathological	6969.959767217046
	colorectal	5900.564288516116
	adenocarcinoma	4781.975029007099
	mucosa	4237.563048843105
	stage	3977.3861236577077
	clinical	3375.0130114234416
	age	3120.8847433778624
	grade	3115.5741774988996
	primary	3083.8895875655157
	tobacco	3066.3242665761054
	years	2823.179257180749
	squamous	2727.0862432043323
	patients	2404.9345441009737
	diagnosis	2399.495546222164
	hepatocellular	2175.0678015389967
	histology	1987.7437608742816
	gender	1959.7546814285924
	site	1854.4453922997245
Topic 060		174512.38371914453
	mayo	4818.991300126803
	experiment	2393.7631397294435
	variant	2376.9123384419527
	sequences	2100.2711188192056
	plasmid	1717.0365093442842
	california	1530.2100469604038
	passed	1449.8873278444892
	experiments	1441.0567959370924
	digested	1419.3901465962572
	expected	1415.6975727035813
	unique	1376.599511649692
	inhibitor	1358.8821873662146
	selection	1356.3216243219263
	pooled	1291.0459299095246
	hospital	1276.2127771671292
	sequencing	1265.7737562868579
	vector	1206.2224977440992
	receptor	1041.2358097190859
	eluted	1035.6929010102099
	generate	1005.1841914543038
Topic 061		197023.17818821524
	log	29113.92315784935
	channel	28136.352775191197
	base	19457.48291532912
	image	14567.323861372119
	annotation	10594.456140661343
	simple	8538.339250346533
	stratagene	2667.5750324630044
	profile	2512.29015376234
	universal	1808.9632679917431
	minicolumns	1763.5503619809676
	comparison	1695.7223846656948
	valencia	1666.3426509927435
	common	1278.649905531302
	pooled	1255.8932661068243
	strain	1178.7040203291604
	van	1133.1429531440263
	microgram	1100.804764306209
	lines	993.2756940833219
	tumour	945.7476417901804
	pubmed	928.9551337168463
Topic 062		202502.27462626877
	primary	4253.553923674141
	molecular	3759.7140055895084
	medulloblastoma	3376.5816150450673
	genotyping	3299.353752738426
	directed	3121.158094333277
	copy	2871.751882400605
	wang	2684.8292898617137
	snp	2385.26732581343
	dneasy	1962.547363735323
	spring	1860.2650330704723
	application	1847.8513353114183
	weight	1741.9552007614284
	laboratory	1628.3717049148843
	console	1621.1677411990797
	chips	1563.3956423420555
	glioblastoma	1535.6670253006532
	chamber	1489.6993597839091
	cold	1462.0192361464233
	lines	1381.8116543451272
	denatured	1329.267914066916
Topic 063		186062.308966883
	experiment	5908.280968692708
	factor	5377.92467377684
	growth	3508.9126016460596
	centre	3321.3969288320027
	dexamethasone	2837.097815336356
	dex	2593.24688632151
	genomics	2369.4775880994325
	24h	2353.0970360809197
	prep	2116.2569639341637
	complete	2078.420875061989
	alpha	1962.5515492146708
	link	1616.5391901431017
	submitted	1528.1627236111685
	hormone	1509.1486326520494
	primary	1493.3964749226623
	lysates	1486.963030122812
	rlt	1474.3611906397218
	germany	1466.3258688652122
	qiashredder	1453.3518034754024
	gmbh	1437.638846528364
Topic 064		183297.63005918555
	stratagene	8696.400645963084
	stress	6421.441013301631
	halobacterium	5456.562854967466
	response	5202.523466881677
	res	4218.791380598405
	level	4075.011957365925
	systems	3948.5664433252773
	universal	3848.369387667177
	radiation	3462.757178409954
	pan	3045.54518211811
	jun	2999.967132603143
	hood	2780.328583508868
	absolutely	2724.957974521305
	baliga	2597.9980986089713
	miniprep	2596.040956266223
	insights	2587.9467830253743
	bonneau	2567.9981159182626
	archaeon	2551.998119700494
	diruggiero	2542.9944878388173
	bjork	2529.9981355746118
Topic 065		183868.167903997
	type	35084.37404324684
	wild	14812.79507192563
	parameter	14766.697161180087
	integer	4260.5300902576655
	float	2542.0502405290517
	mixes	2078.251164593414
	recovery	2062.045544240095
	lysis	1782.1758755375463
	scanning	1678.7959733562816
	cycle	1607.4375262726003
	label	1589.0593839361788
	flask	1583.0018368060978
	scan	1476.135464064514
	draw	1474.328176047427
	noise	1287.5224778325587
	stain	1268.4741030954071
	acid	1240.547958353036
	quantity	1175.6899271310285
	avg	1161.244753874396
	cycles	1159.3461260306676
Topic 066		211497.40453727543
	gdna	5280.0458746957975
	digested	4863.378304213738
	random	4063.214631830229
	products	3648.0680087550786
	initial	3395.110121078466
	precipitated	3015.1684877937005
	fragments	2731.0384293432144
	axiom	2533.9971126227138
	program	2104.780559181255
	fraction	1987.3320932025895
	base	1810.1397488098278
	pellet	1647.1943693318467
	pair	1646.0250642311778
	ligation	1604.3240082523216
	proteinase	1599.203476418053
	priming	1575.8286881629056
	nucleotides	1564.6041803293065
	amp	1526.8120643157654
	reactions	1508.0470728461457
	manufactures	1502.9273561965517
Topic 067		279587.8496002427
	completed	10464.557793534246
	roche	10367.203105140175
	procedures	10217.637627617027
	pure	9494.710885026283
	switzerland	9265.20393808244
	starting	8818.779970175525
	harvested	8495.875476598821
	basel	8384.226464541287
	magna	7974.326031638857
	points	7443.593832852419
	perkin	6269.68934576981
	elmer	6224.8135110968315
	combination	4961.994738031907
	complete	4861.63016209323
	poly	4846.986154235656
	transcribed	4835.886153662186
	matrix	4754.79016590742
	drug	4744.770534553512
	fluorescence	4695.492387182008
	dataset	4627.0949527080975
Topic 068		177430.42153230484
	rsem	5583.852379928641
	alignments	3840.0387087040717
	isoform	3520.613646874067
	transcript	3287.7013398862873
	sequences	3026.9832220987664
	quantitation	2969.7607249196385
	estimates	2645.7521177535637
	filter	2641.8206135176415
	representing	2629.185706587585
	abundance	2545.4192240368266
	corresponding	2490.379830472729
	alignment	2386.2642094875364
	fragment	2353.5599156476824
	best	2321.806861351536
	bowtie	2245.299753306464
	ensembl	2158.862795873161
	counts	2111.0549620404877
	genomes	1964.5715232776215
	genelevel	1956.9456963212324
	casava	1923.6123673871725
Topic 069		584230.8851107041
	expressed	21649.96922405511
	differentially	19942.36891976153
	false	14012.07939818792
	rate	13196.320603916462
	discovery	12402.7298504072
	fold	12314.870052955306
	change	12017.51960811072
	statistical	11253.271052562413
	differential	9574.529231347107
	significance	9421.4710098811
	fdr	9263.09642446411
	pvalue	9011.778702349373
	ttest	8006.805212349956
	pvalues	7996.4667958352675
	considered	7720.279410086703
	multiple	7205.999190176256
	anova	6782.87759178241
	testing	6762.288055505622
	test	6466.680866904977
	changes	6074.81450670903
Topic 070		172185.0880785507
	names	4478.73829487641
	replicates	4258.3237422492275
	ercc	3188.095349317037
	counts	2983.0606940262514
	spikein	2923.122705651897
	correspond	2781.7567154680114
	drosophila	2766.0352318701534
	melanogaster	2502.451305099593
	preparation	2231.248623027142
	fpkm	2170.883539337927
	flies	2105.971844336385
	matrix	2101.8914420427554
	flybase	1952.021781214476
	annotation	1903.4286222120934
	heads	1869.396754325635
	mapped	1657.6138055787649
	row	1536.9104363005717
	sequencing	1532.8209455432386
	release	1492.7858487737094
	deseq2	1439.5686058875924
Topic 071		224422.20458416437
	stimulated	13174.583861410969
	lps	10417.889425104317
	ngml	9909.5390289182
	negative	5473.001197827188
	unstimulated	5203.0655298565525
	left	5144.235869184125
	stimulation	4919.855630939723
	spikeins	4885.007306612648
	positive	4840.63827178202
	virus	4291.069400680066
	influenza	4130.30754435362
	ifn	3896.9738717010687
	company	3599.4152009950726
	scanning	3473.4003727800136
	rlt	3314.969507431799
	lysates	3207.801697606057
	durham	3100.8631473269415
	modcs	2882.98893175359
	uml	2503.533977081603
	scaled	2395.8032275330966
Topic 072		233964.7805275906
	int	4611.9992631407695
	barcode	3624.331518105531
	barcodes	3307.685500602088
	maximum	2725.18207694948
	sequences	2584.362587572455
	counts	2561.956228324342
	bwa	2557.5377992641074
	sequencing	1795.4029621931475
	hits	1680.4802316629562
	distance	1651.1197035611854
	gap	1401.9129202649642
	hg18	1365.6166977890819
	alignments	1304.8833847118046
	associated	1266.708591376584
	site	1247.677810362029
	long	1245.83652336866
	high	1199.705229718405
	short	1196.719750287361
	sequenced	1172.7562307912792
	lovo	1155.9266657090989
Topic 073		320141.4418564689
	nimblegen	40809.527485448794
	roche	11708.965082233477
	nimblescan	9433.763398699684
	operating	7624.892907012907
	systems	7566.480518639585
	madison	7440.6019372041355
	pair	7044.280998569522
	irizarry	6653.479248669699
	bioinformatics	6623.064633457511
	robust	5940.037784940525
	bolstad	4975.19432097617
	biostatistics	4721.395327713317
	multiarray	4118.94244359869
	implemented	3850.7957331344687
	subjected	3657.203785522773
	valencia	3433.1005848748896
	oligonucleotide	2447.217037286414
	dscdna	2439.684166429465
	rnasefree	2328.813665931636
	replicates	2236.98891703508
Topic 074		231417.65475663095
	inoculation	11325.478932717891
	inoculated	9880.163144522885
	plants	8723.275677616966
	soybean	7336.412732821162
	post	6081.976747547383
	ivt	5755.797939151922
	points	5067.583414493527
	cleaned	3838.4365731042253
	trays	3556.75704971484
	mock	3290.9260401043207
	presence	3189.168056939753
	ril	3171.7620246664746
	experimental	3168.996811418335
	controls	3134.4470210026507
	template	3092.252060833116
	agar	3019.5922320938025
	biotin	2945.9230147274834
	including	2927.1529090309423
	vitro	2908.400088988992
	specific	2899.045820442835
Topic 075		168330.684605386
	point	9750.19288239125
	instruction	8348.89877151846
	points	5692.746716944678
	manufactures	4869.631659971984
	rep2	4495.913474632776
	profile	2933.099011327488
	indicated	2703.318897732185
	h2o2	2245.8437498051157
	times	2193.600132452837
	scaled	2107.2176544035165
	replication	1926.6819368950803
	coverage	1860.3736731508216
	rep1	1658.1503860588264
	molecular	1647.057982290694
	devices	1612.3025755439032
	experiments	1346.65432154874
	curve	1316.9582505328526
	relative	1265.1003303687608
	course	1253.2682756404251
	corresponding	1201.6248798464305
Topic 076		217151.37142180844
	exiqon	6683.941221211932
	biosystems	5368.358524641293
	mircury	5356.940367243447
	lna	5070.254526229491
	melanoma	4430.129165554224
	hy3	3244.98152268566
	denmark	3168.772960093076
	microrna	2864.113074187838
	hy5	2711.9698443295993
	power	2616.782034498484
	tecan	2334.161466315706
	signals	2285.7712132805063
	xenograft	2234.9446615732545
	glioma	2107.093279428665
	spot	2085.323220255834
	regression	1809.7140489051462
	fluorescent	1805.401628702679
	locally	1628.956276001466
	weighted	1532.38518898878
	chemiluminescent	1519.970579016948
Topic 077		339631.72507221176
	spot	25737.275300841877
	ratios	8637.785563431218
	excluded	6836.432755252455
	local	5721.269461294931
	replicates	4586.598894235891
	deviation	3905.3032397348743
	flagged	3694.068602131486
	channels	3349.5322467718224
	clones	3121.9973966768534
	fluorescence	2995.5685857303724
	clone	2992.8948282539727
	averaged	2795.7731993042903
	flag	2264.3107896479382
	signals	2200.5924319837623
	filtered	2141.2506023755077
	test	2128.154334640126
	duplicate	2102.358451627911
	image	2062.2428404946627
	spotted	1852.4539397746307
	poor	1679.6447759064429
Topic 078		466874.0598860419
	fragments	13427.083252894361
	gel	10297.834187043878
	polymerase	9069.633598101736
	ligation	8702.042431591643
	base	8464.487279189705
	cycles	8336.48557223196
	sequencing	8020.082072238094
	fragment	7404.174423692644
	klenow	6734.324122449612
	adapters	6538.826336277258
	ligated	5662.056222182712
	sequenced	5579.4352273349505
	ends	5525.781466561382
	aligned	5268.853945266678
	primers	5054.680110735091
	size	5017.772743326643
	adapter	4759.64489151544
	analyzer	4669.7259589784
	agarose	4643.25572995636
	generation	3998.679149887274
Topic 079		186487.99244306557
	clustering	6140.836100391065
	hierarchical	3245.135372052431
	cluster	2208.4784185880235
	polya	1989.9952285504557
	tail	1805.032174809732
	polymerase	1690.474668954976
	detection	1532.0250290941242
	linkage	1467.2119638390736
	distance	1421.7588963211338
	filter	1327.3705899165407
	random	1315.1936786851786
	nnn	1302.2303782898618
	strand	1231.4099834381084
	second	1215.2674717143009
	oligonucleotide	1171.163183623001
	conditions	1133.119106401111
	superscript	1116.270163736815
	correlation	1113.106998571516
	tag	1067.5043811902065
	reactions	1034.6606454040107
Topic 080		332912.6281019667
	arna	43874.1327965326
	messageamp	10807.40993739443
	amino	9939.42668441719
	allyl	8282.838254328417
	austin	4630.915598609944
	bacterial	2840.177829732153
	coupling	2761.488264136607
	missing	2460.557895978625
	rnas	2238.463079579853
	supplied	2217.02780384125
	messageamptm	1874.3088428270569
	alexa	1854.0705727932093
	nhs	1790.5524586817112
	steps	1706.001381347488
	dyes	1435.1330988191576
	ester	1411.7841003448948
	transcribed	1400.4634975849985
	cleanup	1375.1904926027228
	message	1358.6934909501638
	lowess	1344.4716594273789
Topic 081		497606.70455924683
	mapped	16995.54310872055
	mapping	7669.21912387759
	length	6718.098296691456
	sequences	6516.472103348137
	mismatches	6415.0492939393735
	bases	6223.773416493184
	alignment	5648.936316905542
	uniquely	5379.359083369663
	sequencing	5114.511694642293
	exon	5010.313544268312
	counts	4757.667856708149
	aligned	4496.731653330939
	bowtie	4205.432231732558
	allowing	4105.250054727436
	unique	4076.8634262184914
	location	3720.113128931027
	rnaseq	3474.1175614752656
	position	3377.2627014500013
	polya	3370.529686679247
	refseq	3369.184732061064
Topic 082		230320.55297168222
	paxgene	27277.976388561932
	peripheral	16439.151585115455
	tubes	14765.921729737209
	subsequently	3673.525916771765
	collection	3202.4847822062547
	globin	3179.9451571815084
	transformed	3131.232328831809
	individual	2618.950281751808
	degrees	2470.636337566902
	preanalytix	2425.192425863628
	individuals	2394.965830272211
	drawn	2379.3919835682527
	centered	2264.407657601466
	celsius	2240.7446681950814
	dickinson	2038.6945979999937
	becton	2007.3796910595238
	vitro	1890.9102564189325
	healthy	1779.7342168534933
	scaled	1762.3107811874374
	integrity	1731.0953057202992
Topic 083		151559.9241112135
	maize	3730.01735185903
	position	2948.438730285775
	cross	2730.424785328584
	b73	2449.7618233162293
	transcript	2370.4835942829463
	seedling	2063.934832859859
	leaf	2015.218589321028
	chromosome	1873.591274481901
	ears	1712.8034552384074
	allele	1680.079498510106
	pseudotranscript	1679.9993776928247
	parents	1643.8399941482483
	parent	1613.084492776469
	microl	1551.2515806530423
	ml1	1522.4837899480362
	ear	1466.3491753616854
	counts	1353.2900260803506
	shoot	1351.736781040773
	plant	1312.2619031989739
	hybrid	1302.392937512154
Topic 084		348778.91823300195
	core	10548.14993546018
	transcript	10274.217783948003
	exon	10168.9160468219
	huex1	8816.998291229127
	probesets	8749.708778912782
	probeset	8646.808931231315
	group	8624.13336522089
	level	7580.863059309044
	terminal	6643.73630442649
	power	6065.643844942805
	metaprobeset	5738.6284645866435
	tools	5652.838077567563
	0stv2r2pgf	4222.961423606873
	fs450	3875.267328735631
	summarized	3752.975446614901
	sense	3636.9837059757815
	summarization	3578.416254607795
	postmortem	3454.335231855108
	60rpm	3395.1333228190692
	enzymatically	3394.2449863309657
Topic 085		240257.68272546778
	electrophoresis	14168.770176735656
	gel	12317.905792831843
	agarose	9328.060843456551
	biorad	7033.985736554412
	experion	4629.758272490721
	trireagent	3256.3167903743356
	automated	3228.8712756094
	processing	3004.46044412175
	sigma	2992.3682474226216
	checked	2326.747672087993
	oligo	2269.604287969063
	integrity	2230.169531063859
	genespring	2122.1254085406354
	confirmed	2039.3118333128025
	tissues	2025.8684001116696
	laboratories	1988.6958384578534
	genetics	1981.002467865127
	nd1000	1887.5001066409877
	recommended	1883.9675851475527
	silicon	1847.0398386205488
Topic 086		232244.66822864255
	brain	26740.72061418979
	cortex	10268.668041118664
	dissected	6284.548780027776
	hippocampus	5373.638037902968
	brains	3751.112340318189
	region	3541.3630367840424
	hypoxia	2784.683172939621
	cerebellum	2745.0510972736747
	frontal	2519.501707546432
	prefrontal	2106.884607218819
	regions	2056.4980851627047
	nucleus	1961.8234516275188
	postmortem	1724.2694324788265
	area	1577.0953248366072
	oxygen	1547.0769937895352
	hippocampal	1464.1780160164335
	nerve	1420.799057466796
	striatum	1331.5967308322076
	separately	1270.6584497336705
	cerebral	1266.3091721785754
Topic 087		384287.8509214722
	microlitre	16866.997537870593
	ebt	8084.999389137937
	bases	7631.773885673858
	transcript	6085.083770692347
	repeat	4344.306486639217
	mapping	4026.8039725360773
	mappings	3906.9035681719533
	exons	3654.726681447935
	exon	3583.5656209129274
	barcode	3550.3465443232153
	microm	3482.7960773127415
	dntp	3361.753815834648
	model	3250.1721369653324
	tween20	3192.2993761376006
	assigned	3103.874944204251
	discarded	3087.0189548155736
	cycles	2790.5434763900744
	orientation	2596.346838790685
	product	2589.316201239257
	neb	2568.146809848029
Topic 088		1141057.098820023
	administered	13626.70787168622
	1days	12850.530976368167
	compounds	11517.255763259785
	3days	10775.760114516088
	biosciences	9949.061836104414
	codelink	9850.674103648862
	piscataway	9820.25295201041
	amersham	9796.435142965001
	sep	9708.284811726124
	biotechnol	9624.540754770595
	ganter	9516.743611500846
	5days	9499.557604026031
	processing	8059.737564754013
	methods	7960.300704164641
	size	7908.315430997135
	pure	7851.981652292001
	shaker	7829.743478888919
	magna	7648.64653752083
	25days	6217.709800470579
	procedure	6017.180439386208
Topic 089		202354.37568542574
	red	11803.915181420729
	green	11494.690112088474
	lowess	7540.524215246569
	subtracted	6519.800125780934
	alexa	5779.756106030281
	fluor	4287.906729261998
	indirect	4168.446876964684
	signalprocessed	3450.371832971674
	superscript	2660.855474209657
	dyes	1662.03828577702
	42oc	1594.9429864165738
	centrifugation	1507.332867260518
	norm	1415.4689024131262
	formamide	1393.8384217607552
	individual	1299.1415047242417
	fluorescent	1156.9498996972106
	spot	1135.7022982372569
	combined	1111.7409184545509
	arna	1044.2030189611926
	oligo	1039.1250692965368
Topic 090		292051.3700896571
	addition	2391.65001883921
	centrifugation	2091.6054285384716
	glass	2071.8112486891046
	vacuum	1989.307014545383
	dctp	1938.853111751002
	printed	1850.2418568770497
	cleaned	1570.2216656740197
	dissolved	1520.9888998413044
	pooled	1416.3948783040748
	clontech	1388.8504587702266
	order	1386.136694703412
	combined	1348.367674499754
	finally	1334.8641686154865
	cdnas	1331.0289308369242
	rnas	1251.3679035187006
	sspe	1199.8673156938685
	heat	1170.2473614092617
	01x	1168.8648913818408
	conducted	1103.9197260069575
	times	1087.060488721435
Topic 091		293086.8727838451
	lung	32648.204816827845
	infected	21207.84404283291
	infection	12235.696122182639
	virus	5438.43913334249
	onecolor	4346.519653336222
	microarraybased	4154.623231686268
	mock	4099.557108504128
	processing	3827.143430371142
	uninfected	3355.314836849605
	pbs	3328.5347932515415
	preparation	3309.8923792137944
	lungs	3238.454972854246
	valencia	3189.017369691072
	post	3117.642047539749
	moi	2889.151154441891
	rnalater	2783.5972308876826
	images	2735.631810304266
	lysates	2629.0306689656586
	recommended	2613.042052543442
	postinfection	2565.7179507727683
Topic 092		199514.46042846353
	pbs	13559.417588224187
	bacteria	3152.5516793864567
	fraction	2746.0969807860056
	infection	2487.838303041025
	homogenate	2311.3362678555523
	pellet	2257.5056516016293
	1ml	1625.373431534526
	cold	1590.0864812913205
	supernatant	1582.3703243522336
	store	1557.287033993301
	suspension	1545.002396738015
	saline	1526.6866179862868
	buffered	1512.6576919498152
	rep	1401.7929103315205
	bacterial	1383.8036736486129
	mtb	1368.7455725293205
	stock	1358.470193363811
	eukaryotic	1341.7438598874364
	phosphate	1252.4206192595004
	adjust	1236.7531247055517
Topic 093		257513.98202963627
	embryos	20416.77676863219
	embryo	11112.361900041138
	zebrafish	3158.488170746351
	stage	3060.361616188885
	hpf	2241.1980873300668
	flag	1897.7833839042974
	discovery	1859.6896311103465
	classifier	1812.659413260099
	ratios	1725.4311896658246
	bad	1565.6596060128807
	pixels	1436.8790672427012
	filtered	1397.7469946161114
	indicated	1381.9489173372322
	80c	1336.3284778968796
	matrix	1279.0115660513843
	equal	1239.239289702066
	transferred	1168.9965420630865
	individual	1160.4707428593347
	tri	1102.55692472303
	blastomeres	1100.1234468551665
Topic 094		298252.0606297476
	genepix	15419.650785985119
	pro	9756.011176740783
	axon	7819.177925997166
	images	6320.774553357984
	flagged	6283.256845616115
	missing	6254.847030941668
	instruments	5995.039513152038
	ratios	4927.265273567788
	corrected	4462.949307355889
	channel	4349.980866899481
	city	4177.769030325644
	spot	4058.4075518860263
	pmid	3992.633070258363
	features	3692.216198695226
	corning	3469.4375702080397
	ch1	3320.449628892513
	base	3163.548122748559
	ch2	3085.831370168441
	scanner	2857.3889163504673
	image	2655.6227741282037
Topic 095		156514.06469444846
	48h	5588.656782439422
	dox	3738.9573108718487
	allowed	2916.7309089022237
	detailed	2843.78316172395
[truncated: 1,150 more rows]
